# Supplementary material for: Dynamic growth risk of incidentally detected gallbladder polyps–A retrospective, single-center analysis
Source: PLoS One. 2025 Dec 23;20(12):e0337890. doi: 10.1371/journal.pone.0337890 (PMC12725534; doi:10.1371/journal.pone.0337890)
Supplement: S1 Data — Supp. File primary data. (XLSX) [file pone.0337890.s001.xlsx]

## Sheet: Tabelle1
Pseudonym	DOB	Geschlecht	Groesse_m	Gewicht_kg	Body_Mass_Index	Indikation_Sono	Anzahl_Gallenblasenpolyp	Zufallsbefund	Lebergrunderkrankung	Virushepatitis	Autoimmune	Alkoholtox._Lebererkrankung	Fettleber	FNH	Hämangiom	Leberzysten	Leber-Adenom	NASH	Hyperlipoproteinämie	Andere_Lebererkrankung	Biliäre Grunderkrankung	Primär biliäre Cholangitis	Primär sklerosierende Cholangitis	Andere_Biliäre Grunderkrankung	Art. Hypertonus	Diabetes_mellitus	Nikotinkonsum	Riskanter_Alkoholkonsum	Malignom_ im Verlauf	Zeitpunkt_Malignomdiagnose	Primarius	Anzahl_FU's	Zeitspanne_FU_Monate	CHE	Polyp_bei_letztem_FU_vorhanden	Größe_letztes_FU	rel._Größendifferenz_zum_letzten_FU	Bei_welchem_FU-reproduziert	Differenz_Baseline_erste_Größenangabe(m)	Anzahl_nicht-vorhandener_Größe	ANZAHL_nicht-vorhandener_Polypen	%_Anteil_FU_ohne_Größe	Baseline	Größe_vorhanden	Größe_mm	Größe mm_alternativ erste gemessene Größe	FU_1	Polypen_vorhanden	Größe_mm
1BKMT	1955-01-01	2	1.72	71	23.9995	Verlaufskontrolle: Fettleber, Hämangiome(Leber), NT-999.999	1	1	1	0	0	0	1	0	1	0	0	0	0		0	0	0		0	1			0			2	28	0	0		0	1		0	1	0	2015-10-15	1	2	2	2016-10-05	1	2
2LEED	1953-03-01	2	1.83	85	25.3815	Verlaufskontrolle: Lebermetastasen(neuroend. Tumor Ileum), Z.n. Ileumteilresektion	1	1	1	0	0	0	0	0	0	0	0	0	0	Leber-M-999.999	0	0	0		0	0	0	0	0			6	67	0	0		0	1		0	5	0	2013-10-02	1	3.8	3.8	2014-05-06	1	4.7
3MRUO	1959-04-01	2	1.85	86	25.1278	Verlaufskontrolle bei: Lebertumor, High-Flow-Hämangiom, Hyperlipoproteinämie	1	1	1	0	0	0	1	0	1	0	0	0	1	Hämangiom	0	0	0		1	0	0	1	0			17	172	0	1	5.7	-0.185714	1		0	2	0	2005-09-19	1	7	7	2006-02-27	1	11.2
4KHWM	1968-04-01	2	1.89	103	28.8346	Status bei HBV	2	1	1	2	0	0	1	0	0	0	0	0	0	unspez. Leberläsion	0	0	0		0	0	0	0	0			4	38	0	0		0	1		0	3	0	2015-12-03	1	4	4	2016-01-18	1	4
5GHFA	1986-06-01	1	1.65	55	20.202	Abdomenstatus bei CED/M.Crohn	1	1	0	0	0	0	0	0	0	0	0	0	0		0	0	0		0	0	0	0	0			2	34	0	1	2.6	-0.16129	1		0	0	0	2014-05-22	1	3.1	3.1	2015-02-25	1	1.8
6DSMA	1955-08-01	1	1.68	59	20.9042	Verlaufskontrolle: n. resez. Rektum-Carcinom,	2	1	0	0	0	0	0	0	0	0	0	0	0		0	0	0		0	0	1	1	1	2020-02-28	Lymphom	6	139	0	0		0	1		0	3	0	2008-07-14	1	2.4	2.4	2009-02-05	1	3
7MRKN	1944-06-02	1	1.69	78	27.31	Verlauf KHK, AIH, Colitis, OB-Schmerz re.	1	1	1	0	1	0	1	0	0	0	0	0	0		0	0	0		1	0	0	0	0			4	86	0	0		0	1		0	2	0	2011-06-28	1	3	3	2013-03-11	1	4
8JGWG	1956-01-03	2				Verlaufskontrolle: HCV	2	1	1	3	0	0	0	0	0	0	0	0	0		0	0	0		0	0			0			3	62	0	0		0	1		0	2	0	2011-06-20	1	2	2	2012-09-27	1	1.6
9STMK	1973-01-03	2	1.91	101	27.6856	Verlaufkontrolle bei PSC	1	1	1	0	0	0	1	0	0	0	0	0	0		1	0	1		0	0	0	0	0			6	74	1	0		0	1		0	3	0	2012-01-11	1	6.4	6.4	2013-08-27	1	5.9
10LIML	1959-03-03	2	1.72	65	21.9713	Status bei Ikterus	2	1	1	0	0	0	0	0	0	0	0	0	0	to-999.999. Hepatitis	0	0	0		1	0	0	0	0			13	95	1	1	10.1	1.525	2		0	1	0	2003-09-02	1	4	4	2003-09-17	0
11KEGR	1937-09-03	2	1.8	80	24.6914	Verlauf bei DHC-Stenose	1	1	1	0	0	0	0	0	0	0	0	0	1	Chilaiditisyndrom	1	0	0	DHC-Stenose	1	0	0	0	0			17	72	0	0		0	1		0	12	0	2014-03-10	1	5.4	5.4	2014-08-05	1	4.1
12SLCN	1954-11-03	2	1.82	71	21.4346	Status Adomen bei HCV/HBV	9	1	1	7	0	0	0	0	0	0	0	0	0		0	0	0		0	0	0	0	0			28	169	0	1		0	1		0	6	0	2006-03-09	1	5	5	2007-01-30	1	2
13EUMT	1965-03-04	2	1.87	80	22.8774	Verlauf bei HBV/HDV	3	1	1	4	0	0	0	0	0	0	0	0	0		0	0	0		0	0			1	2014-02-01	HCC	9	94	0	0		0	3		0	6	0	2011-09-08	1	4	4	2012-04-05	0
14BSBA	1954-04-04	1	1.67	62	22.231	Verlauf bei FNH	2	1	1	0	0	0	0	1	0	0	0	0	0		0	0	0		0	0	0	0	0			4	58	1	1	5.4	0.2	1		0	0	0	2008-05-21	1	4.5	4.5	2009-01-29	1	2
15PLIE	1960-05-04	1	1.72	66	22.3094	KM-Sono bei Leber-RF	1	1	1	0	0	0	1	1	0	0	0	0	0		0	0	0		1	0			0			6	75	0	0		0	1		0	1	0	2013-06-19	1	3.8	3.8	2014-01-22	1	3
16HRMN	1954-08-04	2	1.76	74	23.8895	Status bei HCV	1	1	1	3	0	0	1	0	0	0	0	0	0		0	0	0		1	1	1	0	1	2016-03-01	HCC	6	46	0	0		0	2		0	5	0	2015-09-28	1	5.6	5.6	2016-01-21	0
17GSCS	1960-10-04	2	1.8	81	25	Status Abdomen	2	1	1	3	0	0	0	0	0	0	0	0	0		0	0	0		0	0		0	0			4	120	0	1	4.8	-0.2	1		0	0	0	2007-07-24	1	6	6	2008-10-06	1	8
18HNKS	1948-12-04	2	1.86	99.5	28.7606	Verlauf nach Dünndarmkarzinom	1	1	0	0	0	0	0	0	0	0	0	0	0		0	0	0		0	0			0			7	25	0	1	3.1	0.107143	1		0	4	0	2007-11-02	1	2.8	2.8	2008-05-23	0
19STOA	1978-01-05	1	1.65	62	22.7732	Status bei cHBV und SS	1	1	1	2	0	0	1	0	0	0	0	0	0		0	0	0		0	0	0	0	0			4	64	0	0		0	1		0	1	0	2009-09-16	1	3.9	3.9	2010-09-22	1	7
20WTIS	1947-04-05	1	1.57	56	22.719	Status bei Z.n. Nierenteilresektion(NCC)	1	1	1	0	0	0	0	0	0	0	0	0	1		0	0	0		0	0	0	0	0			14	160	0	0		0	1		0	3	0	2005-11-15	1	2.6	2.6	2006-04-04	1	2.5
21WEAT	1951-06-05	1				Verlauf HCV	1	1	1	3	0	0	0	0	0	1	0	0	0		0	0	0		0	0	0	0	0			5	69	0	0		0	1		0	2	0	2004-09-07	1	2.6	2.6	2005-02-07	1	2.7
22SRVA	1969-03-06	1	1.62	67.5	25.7202	Dignität auf RF-Leber	9	1	1	0	0	0	0	1	0	0	0	0	0		0	0	0		1	0	0		0			13	157	0	1	8.3	0.66	1		0	1	0	2006-12-06	1	5	5	2007-03-14	1	5.8
23KAAI	1973-05-06	2	1.78	78	24.6181	Abdomenstatus bei CED/M.Crohn	9	1	0	0	0	0	0	0	0	0	0	0	0		0	0	0		0	0	0	0	0			14	69	0	1	8.6	0.457627	1		0	1	0	2010-02-22	1	5.9	5.9	2010-05-11	1	4.7
24RKHT	1951-10-06	2	1.7	73	25.2595	Erstvorstellung bei cHCV	9	1	1	6	0	0	0	0	0	0	0	0	0		0	0	0		0	0	0	0	0			4	32	0	0		0	1		0	3	0	2013-08-19	1	8.3	8.3	2014-07-16	1	8.3
25NNWD	1955-11-06	2				KM-Sono/ Elastographie cHCV/Leberzirrhose	2	1	1	3	0	0	0	0	0	0	0	0	0		0	0	0		0	0			0			13	77	0	0		0	1		0	7	0	2013-02-11	1	4.9	4.9	2013-09-02	1	3.5
26TPHR	1937-12-06	2	1.86	80.2	23.1819	Status bei Hämaturie, Nierenzysten, GBP	1	2	1	0	0	0	1	0	1	0	0	0	0		0	0	0		1	1			0			12	101	0	1	5.1	-0.163934	1		0	2	0	2011-04-06	1	6.1	6.1	2011-10-12	1	7.3
27LRCA	1952-05-07	1	1.65	66	24.2424	Verlauf vei HCV	3	1	1	3	0	0	0	0	0	0	0	0	1		0	0	0		0	0			0			9	156	0	1	4	0	1		0	3	0	2001-08-07	1	4	4	2002-04-25	1	4
28BTWR	1961-10-07	2	1.9	86	23.8227	Status bei AIH, RF-Leber	9	1	1	0	1	0	0	0	1	0	0	0	0	Hämangiom	0	0	0		0	0	0	0	0			3	97	0	1	5.6	1.07407	1		0	0	0	2006-11-10	1	2.7	2.7	2007-07-25	1
29KTCN	1974-12-07	2				Status Crohn, breiige Stühle, Nahrungsmittelunverträglichkeiten	1	1	1	0	0	0	1	0	0	0	0	0	0		0	0	0		0	0			0			13	95	0	1	7	0.09375	1		0	1	0	2011-11-22	1	6.4	6.4	2012-12-11	1	6.5
30TEGE	1970-02-08	1	1.63	57	21.4536	Status bei M. Crohn	1	1	0	0	0	0	0	0	0	0	0	0	0		0	0	0		0	0	0	0	0			10	209	0	1	23	3.6	1		0	0	0	2002-05-16	1	5	5	2002-08-01	1
31KRDR	1946-02-09	2	1.98	85	21.6815	Verlauf bei HBV und Leberzirrhose	1	1	1	2	0	0	0	0	0	0	0	0	1		0	0	0		1	0	0	0	1	2014-08-01	Melanom	19	179	1	0		0	1		0	12	0	2004-07-26	1	3.2	3.2	2004-11-29	1	3.7
32TTAS	1965-02-09	2	1.98	84	21.4264	Verlauf bei Sigmadivertikulitits	2	1	0	0	0	0	0	0	0	0	0	0	0		0	0	0		0	0			0			6	52	0	1	1.9	-0.24	1		0	1	0	2015-06-17	1	2.5	2.5	2016-02-17	1	2.3
33ZRWR	1964-03-09	2	1.87	102	29.1687	KM-Sono bei Leberveränderungen	9	1	1	0	0	0	1	0	0	0	0	0	0		0	0	0		0	0	1		0			10	66	0	1	7	0.186441	1		0	3	0	2014-07-14	1	5.9	5.9	2014-09-08	1
34WNPS	1928-05-09	2	1.7	69	23.8754	Lokaltherapie bei HCC	9	1	1	3	0	0	1	0	0	0	0	0	0	HCC	0	0	0		0	0	1	0	0			21	76	0	0		0	1		0	19	0	2008-10-07	1	5	5	2009-09-07	1
35WLKN	1959-06-09	1				bekannter Gallenblasenpolyp	3	2	0	0	0	0	0	0	0	0	0	0	0		0	0	0						0			4	48	0	1	2.4	-0.142857	1		0	0	0	2015-10-02	1	2.8	2.8	2016-10-12	1	2.8
36VRML	1939-12-09	2	1.79	81	25.2801	Status Abdomen bei RF Leber und kompl. Nierenzyste	9	1	1	0	0	0	1	0	0	0	0	0	0		0	0	0		1	0	0	0	0			3	35	0	0		0	1		0	1	0	2008-11-17	1	5	5	2009-09-07	1	2.6
37ANAE	1959-03-10	1	1.6	58	22.6562	Status bei PBC	9	1	1	0	0	0	0	0	0	0	0	0	1		1	1	0		0	0			0			4	53	0	1	4.4	-0.443038	1		0	0	0	2011-02-16	1	7.9	7.9	2012-05-25	1	9.3
38KLAN	1962-03-10	2	1.92	192	52.0833	Verlauf bei HCV	1	1	1	6	0	0	1	0	0	0	0	0	0		0	0	0		1	1	0	1	0			5	45	0	0		0	1		0	2	0	2015-02-18	1	6.7	6.7	2015-05-12	1	4.4
39DRJN	1927-05-10	2	1.7	71	24.5675	Verlauf bei Nierenzysten, Z.n Blasenkarzinom	2	1	1	0	0	0	1	0	0	0	0	0	0		0	0	0		1	0			0			5	50	0	0		0	1		0	2	0	2007-05-18	1	3.1	3.1	2007-10-08	1	2
40J-999.999GR	1968-07-10	2	1.78	95	29.9836	Status bei Pankreatitis	3	1	0	0	0	0	0	0	0	0	0	0	0		0	0	0		0	1	1	1	0			19	82	0	1	7.1	0.775	1		0	1	0	2002-04-24	1	4	4	2002-04-30	1	3
41WGBL	1944-08-10	1	1.67	57	20.4382	Status bei Oberbauchbeschwerden/ HCV	2	1	1	9	0	0	1	0	0	0	0	0	0		0	0	0		0	0	0	0	0			20	165	0	1	5.9	0.966667	1		0	0	0	2006-01-24	1	3	3	2006-10-16	1	4.2
42LHAD	1956-08-10	1	1.62	52.2	19.8903	KM-Sono Unklare RF Leber n Mamma-CA.	2	1	1	0	0	0	1	0	0	0	0	0	0	RF, nicht als Metastase beschrieben	0	0	0		0	0	0	0	0			16	150	0	1	5.4	0.8	1		0	2	0	2007-10-04	1	3	3	2008-04-29	1	3
43JIAJ	1955-11-10	2	1.74	80	26.4236	Status bei HCV	1	1	1	3	0	0	0	0	0	0	0	0	0	Cruveilhier-von-Baumgarten-Syndrom	0	0	0		0	0	0	0	1	2016-05-01	HCC	8	38	0	0		0	1		0	5	0	2015-08-31	1	3.8	3.8	2016-09-14	1	3.9
44WNHT	1950-02-11	2	1.74	96	31.7083	HCC-Screening, bei HCV-Zirrhose	1	1	1	3	0	0	1	0	0	0	0	0	0		0	0	0		1	0			0			8	63	0	0		0	1		0	6	0	2012-12-12	1	6.8	6.8	2013-03-27	1	5
45WRVR	1939-05-11	2	1.72	102	34.4781	OB, GBP+GBS, , Sigmadiv.	1	2	1	0	0	0	1	0	0	0	0	0	0		0	0	0		1	1	0	0	0			9	83	0	1		0	2		0	2	0	2012-02-13	1	8	8	2012-05-02	0
46DRRE	1947-06-11	1	1.76	63	20.3383	Status bei UB-Schmerzen	1	1	1	0	0	0	1	0	0	0	0	0	0		0	0	0		0	0	0	0	0			8	82	0	1		0	1		0	0	0	2002-12-04	1	6	6	2003-08-11	1	4.6
47LEWM	1937-12-11	2	1.83	80	23.8884	Verlauf bei Zirrhose/ HCV	2	1	1	3	0	0	0	0	0	0	0	0	0		0	0	0		0	0	0	0	0			18	92	0	0		0	1		0	16	0	2008-08-18	1	2	2	2009-04-16	1	2.8
48ENHD	1956-12-11	2	1.82	91	27.4725	Status bei HCV	1	1	1	3	0	0	0	0	0	0	0	0	0		0	0	0		0	0	1	1	1	2013-09-01	HCC	3	72	1	0		0	1		0	2	0	2008-09-11	1	4	4	2009-09-17	1	4.1
49GDWD	1963-08-12	2	1.8	86	26.5432	Status bei Gastritis/ Reflu-999.999ösophagitits	2	1	1	0	0	0	1	0	0	0	0	0	0		0	0	0		0	0	0	0	0			8	102	0	1		0	1		0	0	0	2011-05-04	1	3	3	2012-09-11	1	3.1
50MRHG	1952-11-12	2	1.84	90	26.5832	Verlauf bei CED/ Crohn, V.a. PSC	2	1	1	0	0	0	1	0	0	0	0	0	0		1	0	1		1	0	0	0	0			8	39	0	0		0	1		0	7	0	2016-06-14	1	7.7	7.7	2016-07-28	1	10.3
51ATSA	1958-11-12	1	1.7	58	20.0692	Status bei Leberzysten/-tumor	9	1	1	0	0	0	1	1	0	1	0	0	0	Leberzysten	0	0	0		0	0	0		0			12	131	0	1	6.3	-0.222222	1		0	0	0	2009-03-18	1	8.1	8.1	2009-09-28	1	6.4
52DNHG	1943-02-13	2	1.89	85	23.7955	Verlauf bei V.a. to-999.999. Cholangitis	2	1	1	0	0	0	1	0	0	0	0	0	0		1	0	0	to-999.999. Cholangitis	0	0	0	0	0			12	161	0	0		0	1		0	5	0	2006-10-31	1	3	3	2007-10-25	1	6
53PSKR	1956-05-13	2	1.88	145	41.0254	Sonographisches Korrelat bei Zystenleber und starken OB-Schmerzen	2	1	1	0	0	0	1	0	0	1	0	0	0	Zystenleber	1	0	0	Cholezystitis	1	0	1	0	0			18	51	0	0		0	1		0	14	0	2012-12-13	1	6.9	6.9	2012-12-18	1
54PEHA	1936-11-13	1	1.63	68	25.5937	Status bei PBC, Milzmusterstörungen	9	1	1	0	0	0	1	0	0	0	0	0	0		1	1	0		1	0	0	0	0			15	194	0	1	3	-0.302326	1		0	2	0	2003-04-09	1	4.3	4.3	2004-06-08	1	3
55CWVA	1982-01-14	1	1.8	92	28.3951	Verlauf bei Leberzirrhose	1	1	1	0	0	0	1	0	0	0	0	0	0	kongenitale Leberfibrose	0	0	0		0	0			0			6	75	0	1		0	1		0	3	0	2013-03-08	1	4	4	2014-05-20	1	4
56SNEH	1946-02-14	1				Verlauf bei FNH	1	1	1	0	0	0	0	1	0	0	0	0	0		0	0	0						0			5	61	0	1	4	0.0526316	1		0	1	0	2009-06-02	1	3.8	3.8	2010-06-02	1	3.4
57JNAY	1963-02-14	1	1.6	53	20.7031	Abdomenstatus bei OB-Beschwerden, Diarrhoen und GBP	3	2	0	0	0	0	0	0	0	0	0	0	0		0	0	0		0	0			0			6	71	0	0		0	1		0	1	0	2009-11-23	1	3.1	3.1	2011-11-02	1	6.4
58CASI	1974-05-14	1	1.6	63	24.6094	Verlauf bei Col. Ulc., V.a. PSC	1	1	1	0	0	0	1	0	0	0	0	0	0	Hepatitis unklar, DD PSC (erst 2015 bestätigt)	0	0	0		0	0	0	0	0			14	106	0	0		0	2		0	13	0	2011-05-20	1	5	5	2011-11-17	0
59KNLE	1947-08-14	1	1.7	68	23.5294	Verlauf bei PBC, Leberzirrhose, Ikterus Port Hyperten.	3	1	0	0	0	0	0	0	0	0	0	0	0		1	1	0		0	0	1	0	0			7	42	0	0		0	2		0	5	0	2014-01-23	1	7	7	2014-07-17	0
60KVAA	1984-12-14	1				Verlauf bei HBV	1	1	1	2	0	0	1	0	0	0	0	0	0		0	0	0						0			3	45	0	1	3	0.25	1		0	0	0	2011-06-23	1	2.4	2.4	2012-07-16	1	2.4
61SKGA	1954-01-15	1	1.58	62	24.8358	Status bei HCV	1	1	1	3	0	0	1	0	0	0	0	0	0		0	0	0		0	0			0			8	135	0	0		0	1		0	7	0	2008-11-10	1	2.2	2.2	2009-05-28	1	2.5
62BRSE	1978-02-15	1	1.78	94	29.668	Status bei AIH	1	1	1	0	1	0	0	0	0	1	0	0	0	Leberhämangiom	0	0	0		0	0	1	0	0			4	144	0	1	4	-0.2	1		0	0	0	2007-09-11	1	5	5	2008-11-03	1	3.3
63WKAE	1939-12-15	1	1.66	59.2	21.4835	Status Abdomen bei Zystenleber/-nieren	9	1	1	0	0	0	1	0	0	1	0	0	0	Zystenleber	0	0	0		1	0	0	0	0			18	80	0	0		0	1		0	11	0	2012-09-14	1	2.8	2.8	2013-03-06	1	2.3
64SRRF	1950-02-16	2	1.86	89	25.7255	Status bei HBV	9	1	1	2	0	0	1	0	0	1	0	0	0		0	0	0		0	0	0	0	0			5	97	1	1	17	0.910112	1		0	0	0	2003-05-13	1	8.9	8.9	2004-05-25	1	8
65VNSE	1961-03-16	1	1.67	91	32.6294	Verlauf bei Adenomatose der Leber	1	1	1	0	0	0	1	0	0	0	1	0	0	Adenome	0	0	0		1	0	0	0	0			7	111	0	0		0	2		0	6	0	2010-05-10	1	3.8	3.8	2011-02-14	0
66LNPA	1971-03-16	1	1.84	84	24.811	Verlauf bei AIH und Zirrhose	1	1	1	0	1	0	1	0	0	0	0	0	0		0	0	0		0	0	0	0	0			8	63	0	0		0	1		0	6	0	2014-10-06	1	3.8	3.8	2015-05-04	1	3.4
67FGTS	1991-07-16	2	1.8	90	27.7778	Status bei PSC/AIH, C. ulc.	1	1	1	0	1	0	1	0	0	0	0	0	0		1	0	1		0	0	0	0	0			4	50	0	0		0	1		0	1	0	2015-01-26	1	5	5	2016-02-24	1	7
68MRKN	1977-10-16	2	1.86	78	22.546	Abdomenstat./KM bei HCV-Zirr. HIV, Hämophil B	1	1	1	3	0	0	1	0	0	0	0	0	0		0	0	0		0	0	1		0			9	65	0	0		0	4		0	8	0	2012-10-24	1	3	3	2013-11-08	0
69SLIG	1948-11-16	1	1.67	67	24.0238	Verlauf bei PBC	1	1	0	0	0	0	0	0	0	0	0	0	0		1	1	0		1	0	0	0	0			6	72	0	0		0	1		0	3	0	2007-11-13	1	2.9	2.9	2008-11-11	1	5
70ZNTA	1958-03-17	1	1.68	86	30.4705	Umbauzeichen Leber bei SLE/ Sklerodermie	1	1	1	2	0	0	1	0	0	0	0	0	0		0	0	0		0	0	0	0	0			4	37	0	0		0	1		0	3	0	2015-05-07	1	2.6	2.6	2015-09-15	0
71NIAA	1962-06-17	1	1.7	74	25.6055	Status bei PBC	1	1	1	0	0	0	1	0	0	0	0	0	0		1	1	0		0	0	0	0	0			4	82	0	1	4.6	-0.342857	1		0	0	0	2009-09-30	1	7	7	2010-09-30	1	6
72KEJG	1959-10-17	2	1.8	70	21.6049	Verlauf bei HCV	1	1	1	3	0	0	1	0	0	0	0	0	0		0	0	0		0	0	1		0			12	132	0	1	4.3	-0.104167	2		0	3	0	2007-08-14	1	4.8	4.8	2008-05-29	0
73KNIE	1941-06-18	1	1.59	60	23.7332	Verlauf bei chronischer Zystenleber	1	1	1	0	0	0	1	0	0	1	0	0	0	Zystenleber	0	0	0		1	0			0			5	101	0	1	7	1.12121	1		0	0	0	2008-04-23	1	3.3	3.3	2009-10-07	1	10.5
74BISE	1958-01-19	1	1.73	75	25.0593	Status V.a. FNH, Stat. Mit KM, unklare Gyn-RF	2	1	1	0	0	0	1	1	0	0	0	0	0		0	0	0		0	0	0	0	0			6	42	0	1	6.8	-0.116883	1		0	0	0	2016-01-12	1	7.7	7.7	2016-07-13	1	6.9
75KNDR	1944-02-19	2	1.72	65	21.9713	Verlauf bei HCV-Zirrhose, Nierenzsyste li. Nephrektomie re.	1	1	1	3	0	0	0	0	0	0	0	0	0		0	0	0		1	0	0	0	0			10	61	0	1	5	1.5	1		0	3	0	2010-11-30	1	2	2	2011-06-10	1	2
76GEMA	1959-03-19	1				Verlauf bei Hämangiomen	1	1	1	0	0	0	1	0	1	0	0	0	0	Hämangiome	0	0	0						0			7	76	0	0		0	1		0	3	0	2012-06-11	1	2.4	2.4	2013-11-06	1	5.6
77LELA	1953-11-19	1	1.6	61	23.8281	verlauf bei Hyperliproteinämie/Zyste	1	1	1	1	0	0	0	0	0	1	0	0	1	Leberzysten	0	0	0		0	0	0	0	0			22	194	0	1	5	0	1		0	6	0	2004-02-03	1	5	5	2005-06-07	1	7
78STER	1947-12-19	2	1.86	84	24.2803	Status bei HBV/ Hämochromatose	1	1	1	2	0	0	1	0	0	0	0	0	0	Hämochromatose	0	0	0		0	0	0	0	0			9	113	0	1	2	-0.333333	1		0	5	0	2009-09-24	1	3	3	2010-03-26	1	3.6
79DNAG	1968-12-19	1	1.72	58	19.6052	Zeichen einer Leberschädigung bei Yersioniose	1	1	1	0	0	0	1	0	0	0	0	0	0		0	0	0		0	0	0	0	0			5	64	0	1	3.7	-0.075	1		0	2	0	2013-06-26	1	4	4	2013-08-05	1	3.4
80JRML	1949-03-20	2	1.77	79	25.2163	Status bei HBV/HCV	1	1	1	6	0	0	1	0	0	1	0	0	0	Leberzysten	0	0	0		0	0	0	0	0			6	166	0	1	4.8	0.2	1		0	0	0	2003-06-13	1	4	4	2005-04-28	1	3.6
81KEUA	1964-03-20	1	1.74	50	16.5147	Sonographisches Korrelat Diarrhoe/ Schmerzen UB li, bei M. Crohn, Z.n. Ovar-Op	3	1	1	0	0	0	0	0	1	0	0	0	0	Hämangiome	0	0	0		1	0	1	0	0			7	79	0	0		0	1		0	5	0	2011-11-29	1	2	2	2013-07-11	1	3
82HGRF	1966-04-20	2	1.75	80	26.1224	Status bei V.a. PSC	1	1	0	0	0	0	0	0	0	0	0	0	0		0	0	0		0	0	1		0			12	101	0	0		0	1		0	11	0	2008-07-07	1	4.2	4.2	2009-01-05	1	2
83MEBL	1946-09-20	1	1.65	93	34.1598	Verlauf bei met. Syndro/ erhöhten Leberwerten	1	1	1	0	0	0	1	0	0	0	0	0	0		0	0	0		1	1			0			8	108	0	0		0	1		0	3	0	2007-02-19	1	4	4	2007-09-05	1	4
84RTBL	1941-10-20	1	169	60	0.00210077	Verlauf bei Nierenparenchymnarbe; Hyperlipoproteinämie,	1	1	0	0	0	0	0	0	0	0	0	0	1		0	0	0		1	0	0	0	0			42	155	0	1	8.2	0.708333	1		0	1	0	2007-01-15	1	4.8	4.8	2008-01-07	1	4.8
85BRAA	1953-10-20	1	1.68	59.5	21.0813	,utmaßlicher Status Abdomen Tumorneph. Re., NV term., Dialyse,OB-Schmerz re.	1	1	1	0	0	0	1	0	0	1	0	0	0	Zyste	0	0	0		0	0	1		0			15	159	0	0		0	1		0	12	0	2002-11-26	1	1	1	2003-08-28	1	2.7
87KLMR	1983-01-21	1	1.85	61	17.8232	Verlauf M. Crohn, Mt-999.999-Pankreatitis, Jejunalstenose	1	1	0	0	0	0	0	0	0	0	0	0	0		0	0	0		0	0	0	0	0			10	70	0	0		0	1		0	6	0	2014-03-10	1	5	5	2014-11-28	1	4.7
88ARHT	1948-04-21	2	1.78	74	23.3556	UB-Schmerz V.a. Divertikulitis	9	1	1	0	0	0	1	0	0	0	0	0	0		0	0	0		0	0	1		0			4	64	0	1	3.7	-0.455882	1		0	0	0	2005-09-23	1	6.8	6.8	2006-07-12	1	3
89RßCA	1979-05-21	1	1.71	93	31.8047	Veraluf bei Leberadenomen	1	1	1	0	0	0	1	0	0	0	0	0	0		0	0	0		0	0			0			13	131	0	1	3	-0.302326	1		0	1	0	2007-10-30	1	4.3	4.3	2008-04-21	1	4
90HESE	1943-06-21	1	1.69	69	24.1588	Verlauf bei Leberzysten, FNH	1	1	1	0	0	0	0	1	0	1	0	0	0	Zystenleber	0	0	0		1	0	0	0	0			9	76	0	1	2.3	-0.0416667	1		0	3	0	2013-10-17	1	2.4	2.4	2014-06-05	1	2.6
91SZMA	1966-06-21	1	1.72	66	22.3094	Status bei V.a. prim. Bil Zirrhose	1	1	0	0	0	0	0	0	0	0	0	0	0		1	1	0		0	0	0		0			4	47	0	0		0	1		0	3	0	2014-03-03	1	3.1	3.1	2014-09-24	1	2.8
92RRCE	1971-06-21	1	1.6	97	37.8906	Verlauf bei AIH/PBC, SLE	1	1	1	0	1	0	1	0	0	0	0	0	0		1	1	0		1	0	0	0	0			2	28	0	1	4.2	0.166667	1		0	0	0	2009-11-23	1	3.6	3.6	2010-12-07	1	4
93HTWG	1951-10-21	2	1.7	93	32.1799	Status bei HCV	1	1	1	3	0	0	1	0	0	0	0	0	0		0	0	0		1	0	1	1	0			3	24	0	0		0	1		0	2	0	2014-02-19	1	7.7	7.7	2014-05-21	1
94MRCS	1936-11-21	2	1.72	77	26.0276	Metastasenklärung bei Rektum-Ca.	1	1	1	0	0	0	1	0	0	0	0	0	0		0	0	0		1	1	1		0			6	54	0	1		0	1		0	1	0	2013-10-14	1	6	6	2014-02-03	1	8
95WRSA	1962-02-22	1	1.73	68	22.7204	Beurteilung Leber bei Transaminasenanastieg/ Polymyalgia rheumatica	3	1	0	0	0	0	0	0	0	0	0	0	0		0	0	0		0	0	0	0	0			8	81	0	0		0	1		0	1	0	2012-09-04	1	5.4	5.4	2013-02-25	1	6.4
96NRWD	1962-03-22	2	1.84	82.6	24.3974	Verlauf cHBV, Leber-RF	2	1	1	2	0	0	1	0	0	0	0	0	0		0	0	0		0	0	0	0	0			7	55	0	0		0	2		0	3	0	2007-02-26	1	4	4	2007-06-01	0
97SKHE	1947-07-22	1	1.62	60	22.8624	Status Leber bei gGT, FNH, Hämangiomen	1	1	1	0	0	0	0	1	1	0	0	0	0	Hämangiome	0	0	0		0	0	0	0	0			4	58	0	0		0	1		0	1	0	2012-07-31	1	7.2	7.2	2013-08-19	1	7
98MRPA	1949-09-22	1	1.67	52	18.6453	Verlauf bei AIH,HLP	1	1	1	0	1	0	0	0	0	0	0	0	1	Hyperlipoproteinämie	0	0	0		0	0	0	0	0			16	156	0	1	3.5	0.166667	1		0	1	0	2007-04-05	1	3	3	2007-08-06	1	4
99KRKN	1969-01-23	1	1.58	52.5	21.0303	Verlauf bei AIH, PBC	1	1	1	0	1	0	0	0	0	0	0	0	0		1	1	0		0	0	1	0	0			3	45	0	1		0	1		0	0	0	2007-11-30	1	3.9	3.9	2008-09-16	1	6.6
100MIJE	1949-03-23	1	1.62	59	22.4813	Verlauf bei HCV, Hämangiom, Narbe Leber	1	1	1	3	0	0	0	0	1	0	0	0	0	Hämangiom	0	0	0		0	0	0	0	0			13	85	0	1	3.2	-0.135135	1		0	8	0	2007-08-29	1	3.7	3.7	2008-05-05	1	6.3
101UMAE	1952-03-23	1	1.71	56	19.1512	Verlauf bei Z.n. Transaminasenanstieg, HPL	1	1	1	0	0	0	1	0	0	0	0	0	0		0	0	0		1	0			0			11	125	0	1	1.5	-0.423077	1		0	5	0	2009-04-28	1	2.6	2.6	2009-10-27	1	4.3
102WNKS	1962-03-23	2	1.8	88	27.1605	Status PSC, Stent, Juckreiz	9	1	1	0	0	0	1	0	0	0	0	0	0		1	0	1		0	0	0	0	0			13	124	0	1	6	1	1		0	6	0	2009-01-29	1	3	3	2010-08-04	1
103YMSI	1970-04-23	1	1.6	62	24.2187	Status bei V.a. FNH	1	1	1	0	0	0	1	1	0	0	0	0	0		0	0	0		0	0			0			10	170	0	1	2.4	0	1	55	0	0	0	2001-02-15	0		5	2002-03-20	1
104KTHZ	1942-05-23	2	1.68	69	24.4473	Verlauf b. cHCV, HCC, suspekte RF	1	1	1	3	0	0	1	0	0	1	0	0	0	Zyste-Leber	0	0	0		1	0	0	0	1	2020-02-01	HCC-Rez.	9	40	0	0		0	1		0	2	0	2016-10-20	1	4.1	4.1	2017-01-30	1	3.8
105KEKS	1953-06-23	2	1.83	89	26.5759	Verlauf bei Lebertumoren	3	1	1	0	0	0	1	0	1	0	0	0	0	Hämangiome	0	0	0		0	0	0	0	0			9	75	0	1	3.2	-0.157895	1		0	3	0	2013-07-12	1	3.8	3.8	2013-12-12	1	3.5
106BRBE	1947-09-23	1	1.72	65.5	22.1403	Verlauf bei PBC	2	1	0	0	0	0	0	0	0	0	0	0	0		1	1	0		0	0	0	0	0			7	90	0	1	3.5	-0.125	1		0	1	0	2007-04-19	1	4	4	2008-04-14	1	3
107KINT	1951-09-23	2	1.88	92.8	26.2562	Status GB-Polyp, Z.n. Nephrolith.,	9	2	1	0	0	0	1	0	0	0	0	0	0		0	0	0		0	0	0	0	0			3	26	1	1	9	-0.181818	1		0	0	0	2010-12-28	1	11	11	2011-07-28	1	9.6
108LZPL	1956-03-24	2	1.8	82	25.3086	Verlauf bei cHCV und cHBV, Hals-OP	1	1	1	6	0	0	1	0	0	0	0	0	0		0	0	0		0	0	0	0	1	2014-07-01	HCC	7	29	0	0		0	1		0	3	0	2012-07-05	1	3	3	2013-01-22	1	4
109GFLR	1942-06-24	2	1.76	77.9	25.1485	Status bei term. NI, Gicht	1	1	0	0	0	0	0	0	0	0	0	0	1		0	0	0		1	1	0	0	0			3	53	0	1	10.5	-0.25	1		0	0	0	2014-01-30	1	14	14	2015-11-12	1	13
110BSMA	1948-07-24	1	1.59	66	26.1066	Status bei cHCV	9	1	1	3	0	0	0	0	0	0	0	0	0		0	0	0		0	0			0			9	121	0	1		0	1		0	0	0	2007-06-22	1	3	3	2007-07-24	1	5.4
111WLEH	1966-07-24	1	1.58	51	20.4294	Status HBV-Fibrose	9	1	1	2	0	0	0	0	0	0	0	0	0		0	0	0		0	0	1		0			17	193	0	1	8.2	-0.0352941	1		0	1	0	2003-12-18	1	8.5	8.5	2004-10-19	1	7.7
112HRPK	1972-09-24	2	1.86	92	26.5927	Verlauf Leberwerterhöhung, prt Hypertension, Splenomegalie	1	1	0	0	0	0	0	0	0	0	0	0	0		1	0	0	cholestatische Hepatopathie, Morbus Meulengracht	0	0	0	0	0			8	102	0	0		0	1		0	5	0	2008-04-04	1	2.9	2.9	2009-02-24	1	4.9
113SRME	1933-10-24	1	1.62	49	18.6709	Status bei Leberzyste/-Hämangiom	2	1	1	0	0	0	1	0	0	1	0	0	0	zyste	0	0	0		0	0	1	0	0			10	117	0	0		0	2		0	7	0	2003-03-05	1	3.4	3.4	2004-03-08	0
114WFSA	1990-03-25	2	1.85	90	26.2966	Statsu bei V.A AIH	9	1	1	0	0	0	1	0	0	0	0	0	0	Hepatopathie unkl. Genese	0	0	0		0	0	0	0	0			5	40	0	1	6	-0.302326	1		0	0	0	2015-12-14	1	8.6	8.6	2016-07-14	1	9.8
115FEFH	1936-05-25	2	1.68	77	27.2817	Status bei Reflu-999.999erkrankung, Prostatavergrößerung, Nierenzysten	1	1	1	0	0	0	1	0	0	0	0	0	0		0	0	0		1	0	0	0	0			3	126	0	1	3.6	0	1		0	0	0	2006-05-18	1	3.6	3.6	2008-01-07	1	4
116RRED	1951-05-25	2	1.7	76.5	26.4706	KM/PE bei RF Leber(CHBV)	1	1	1	2	0	0	1	0	0	0	0	0	0		0	0	0		0	0	0	0	1	2013-01-01	HCC	15	70	1	0		0	1		0	7	0	2007-10-30	1	11	11	2008-01-28	1	6
117SEJM	1952-05-25	2	1.82	79	23.8498	Status bei Vorsorge	1	1	0	0	0	0	0	0	0	0	0	0	0		0	0	0		0	0	0	0	1	2019-10-01	Prostata-Ca.	17	207	0	1	4.7	0.566667	1		0	0	0	2002-07-15	1	3	3	2003-09-16	1	5
118GMGS	1946-09-25	1	1.62	52	19.8141	Verlauf cHCV	2	1	1	3	0	0	0	0	0	0	0	0	0		0	0	0		0	0	0	0	0			3	42	0	0		0	1		0	1	0	2010-06-02	1	4.4	4.4	2011-06-07	1	4.6
119TNLE	1940-10-25	1	1.61	82	31.6346	Verlauf bei Colon-Ca.., Schilddrüsen-Ca., GBS, bekannter Adenomyomatosis	1	1	1	0	0	0	1	0	0	0	0	0	0		0	0	0		0	0			0			11	104	0	0		0	1		0	9	0	2010-07-26	1	2.3	2.3	2011-02-23	1
120TTRA	1942-08-26	1	1.78	81	25.565	Verlauf bei Z.n. Rektum-Ca.	1	1	1	0	0	0	1	0	0	0	0	0	0		0	0	0		0	0	1	0	0			3	35	0	0		0	1		0	1	0	2007-08-14	1	7.2	7.2	2008-02-26	1	4
121HDCL	1942-09-26	1	1.51	50	21.9289	V.a. auf Pankreastumor abklärung, von e-999.999tern kommend	1	1	1	0	0	0	1	0	0	0	0	0	0		0	0	0		0	0			0			13	64	0	0		0	1		0	2	0	2010-12-28	1	4	4	2011-05-20	1	4.2
122ARFH	1938-06-27	2	1.74	75.9	25.0694	Verlauf bei cHCV	3	1	1	3	0	0	1	0	0	0	0	0	0		0	0	0		1	0	0	0	0			8	32	0	0		0	1		0	6	0	2014-07-08	1	6.1	6.1	2014-08-05	1	6.4
123HRUA	1948-08-27	1				Ursache Pankreas für epigastrische Schmerzen	9	1	1	0	0	0	1	0	0	0	0	0	0		0	0	0						0			5	69	0	1	6.2	-0.205128	1		0	0	0	2008-03-12	1	7.8	7.8	2008-04-04	1	6.4
124BNUH	1951-09-27	2	1.9	89.5	24.7922	Status bei NCC/Nephrektomie	9	2	0	0	0	0	0	0	0	0	0	0	0		0	0	0		0	0			0			6	155	0	1	4.6	-0.08	1		0	0	0	2007-03-07	1	5	5	2007-07-19	1	4.3
125KNBL	1955-10-27	1	1.62	74	28.1969	Verlauf bei RF Leber	1	1	1	0	0	0	1	1	0	0	0	0	0		0	0	0		0	0	0	0	0			5	82	0	1	7.2	0.2	1		0	1	0	2011-12-07	1	6	6	2012-07-18	1	7.7
126SCMA	1960-11-27	1	1.6	54	21.0937	Veraluf bei PBC, OB- rechts	2	1	0	0	0	0	0	0	0	0	0	0	0		1	1	0		0	0	1	0	0			7	100	0	1	2.5	-0.21875	1		0	0	0	2008-11-03	1	3.2	3.2	2009-11-05	1	3.4
127BTKN	1942-01-28	2	1.83	75	22.3954	Status bei ungewolltem Gewichtsverlust	9	1	0	0	0	0	0	0	0	0	0	0	0		0	0	0		0	0	0	0	0			3	51	0	1		0	1		0	0	0	2014-12-04	1	8.4	8.4	2015-11-30	1	6.2
128FUED	1949-01-28	2	1.83	83	24.7843	Status Abdomen bei Krebsvorsorge	9	1	1	0	0	0	1	0	0	0	0	0	0		0	0	0		0	0	1	0	0			4	115	1	0		0	1		0	1	0	2007-02-06	1	6	6	2008-09-23	1	6
129KSAA	1947-02-28	1	1.58	72	28.8415	Frage Entzündug bei bek. Divertikulose	2	1	1	0	0	0	1	0	0	0	0	0	0		0	0	0		0	0	1		1	2010-09-01	Gallenblasenkarzinom	2	25	1	1	10.4	1.21277	1		0	0	0	2008-07-29	1	4.7	4.7	2010-05-11	1	8
130NKEH	1941-03-28	1				Dignität bei RF in der Leber	1	1	1	0	0	0	1	0	1	0	0	0	0	Hämangiom	0	0	0						0			10	111	1	0		0	1		0	8	0	2007-06-04	1	8.1	8.1	2007-12-10	1	6
131BTHN	1962-03-28	2	1.92	85	23.0577	Status bei akutem Abdomen und Polyto-999.999ikomanie	1	1	1	3	0	0	1	0	0	0	0	0	0		0	0	0		0	0	1	1	0			2	53	0	0		0	1		0	1	0	2014-09-08	1	1.8	1.8	2015-08-14	1
132HNRA	1954-05-28	1	1.68	74	26.2188	Abdomenstat bei PBC	9	1	1	0	0	0	0	0	1	0	0	0	0	Hämangiom	1	1	0		1	0	0		0			9	132	0	0		0	1		0	1	0	2008-03-25	1	7	7	2008-09-17	1	7
133BRAR	1982-03-29	2	1.76	82	26.4721	Veraluf bei HBV/HDV	1	1	1	4	0	0	1	0	0	0	0	0	0		0	0	0		0	0	1	0	0			4	58	0	0		0	1		0	2	0	2014-06-11	1	5.6	5.6	2015-03-05	1	3.5
134FGEH	1981-06-29	1	1.65	57	20.9366	Verlauf bei HBV	9	1	1	2	0	0	1	0	0	0	0	0	0		0	0	0		0	0	1	0	0			5	74	0	1	3.7	-0.0263158	1		0	0	0	2011-07-28	1	3.8	3.8	2012-07-18	1	3.7
135BTFZ	1941-08-29	2	1.67	78	27.968	Verlauf HBV/HDV	1	1	1	10	0	0	1	0	0	0	0	0	0		0	0	0		1	0	0	0	0			26	158	0	0		0	1		0	1	0	2006-10-23	1	6	6	2007-05-07	1	4.6
136FRWG	1947-08-29	2	1.8	81	25	Oligurie (unter Einflussstauung)	9	1	1	0	0	0	1	0	0	0	0	0	0		0	0	0		1	0	0	0	0			6	69	0	0		0	1	5	0	3	0	2003-11-03	0		6	2004-04-30	1	7.3
137BTCN	1974-10-29	2	1.8	108	33.3333	Verlauf bei HCV(Hämophilie)	1	1	1	3	0	0	0	0	0	0	0	0	0		0	0	0		0	0	0	0	0			5	123	0	0		0	1		0	4	0	2008-02-27	1	5.6	5.6	2009-02-23	1	3
138WEID	1935-01-30	1	1.72	87	29.4078	STAtus bei cHCV	1	1	1	3	0	0	0	0	0	0	0	0	0		0	0	0		1	0			0			3	43	0	1	6.4	1.13333	1		0	0	0	2008-06-27	1	3	3	2010-01-12	1	2.9
139SNHZ	1950-04-30	2	1.78	75	23.6713	Verlauf bei n.n.bez Zirrhose	1	1	1	0	0	1	1	0	0	0	0	0	0		0	0	0		1	1		1	0			6	25	0	0		0	2		0	5	0	2010-05-27	1	6.3	6.3	2010-12-02	0
140SZEE	1943-09-30	1				Status Erhöhung Leberwerte bei Polyarthritis/ Mt-999.999-Therapie	1	1	1	0	0	0	1	0	0	0	0	0	0		0	0	0						0			13	179	0	1	2.6	-0.380952	1		0	0	0	2002-08-15	1	4.2	4.2	2002-11-12	1	4.5
141AKDF	1957-09-30	2	1.76	84	27.1178	Status bei Pancol. Ulc.	1	1	1	0	0	0	1	0	0	0	0	0	0		0	0	0		0	0			0			3	33	0	0		0	1	6	0	1	0	2013-01-30	0		2.5	2013-08-08	1	2
142FEEA	1950-10-30	1	1.73	52	17.3745	Status bei rez. Hämorrhoidalleiden/analen Abzessen	1	1	1	0	0	0	1	0	0	0	0	0	0		0	0	0		0	0	0	0	0			2	70	0	1	4.8	0.0434783	1		0	0	0	2011-02-28	1	4.6	4.6	2012-04-19	1	3.8
143LNKN	1957-03-31	1	1.68	75	26.5731	Status bi cHCV	1	1	1	6	0	0	1	0	0	0	0	0	0		0	0	0		1	0			0			7	76	0	1	7.5	0.5	1		0	0	0	2010-11-10	1	5	5	2011-10-05	1	5
144GAAA	1970-08-31	1	1.68	60	21.2585	Status bei FNH	2	1	1	0	0	0	0	1	0	0	0	0	0		0	0	0		0	0			0			5	55	0	1	2	-0.130435	2		0	1	0	2013-11-22	1	2.3	2.3	2014-05-28	0
145JSPA	1959-06-25	1	1.66	77	27.9431	Status bei cHCV	2	1	1	3	0	0	1	0	0	0	0	0	0		0	0	0		1	0	0	0	0			4	40	0	1		0	1		0	1	0	2009-12-14	1	4	4	2010-11-15	1	4
146MEHM	1950-09-21	2	1.82	88	26.5668	Stat. Abdomen bei RF Leber, gastroint. Beschwerden	9	1	1	0	0	0	1	0	0	0	0	0	0	Metastasen	0	0	0		1	0	1	0	0			7	73	0	0		0	1		0	2	0	2007-02-14	1	3	3	2007-05-11	1	5.1
147KDJF	1958-08-16	2	1.7	80.5	27.8547	Status bei Zirrhose, Z.n. HCV	1	1	1	3	0	0	1	0	0	0	0	0	0		0	0	0		0	0	0	0	0			6	53	0	0		0	1		0	3	0	2014-06-12	1	4	4	2014-12-18	1	3.3
148HNBL	1959-05-04	1	1.63	67	25.2174	Verlauf bei AIH cHCV	1	1	1	3	1	0	1	0	0	0	0	0	0		0	0	0		0	0	0	0	0			5	70	0	1	3	0.153846	1		0	0	0	2013-07-23	1	2.6	2.6	2014-01-22	1	2.3
149NSGO	1968-10-05	2	1.85	77	22.4982	Status bei Colon-Ca.	1	1	1	0	0	0	1	0	0	0	0	0	0		0	0	0		0	0	0	0	0			4	48	0	1	3.7	0.0882353	1		0	0	0	2013-11-18	1	3.4	3.4	2014-04-01	1	3
150TRUE	1965-05-23	1				PE, bei Leber-RF/ Melanom	2	1	1	0	0	0	0	1	0	1	0	0	0	Zysten	0	0	0						0			13	152	0	1	4.2	0.5	1		0	0	0	2007-03-27	1	2.8	2.8	2007-07-09	1	3
151PSJL	1987-01-02	2	1.85	65	18.992	Status bei PSC/AIH	9	1	1	0	1	0	1	0	0	0	0	0	0		1	0	1		0	0	0	0	0			6	65	1	0		0	1		0	4	0	2011-03-02	1	3.8	3.8	2011-04-07	1	4.2
152GEDF	1960-06-23	2				Status bei Verdacht auf Leberhämangiomen	2	1	1	0	0	0	1	0	1	0	0	0	0		0	0	0		0	0			0			7	81	0	1	7.5	-0.107143	1		0	0	0	2007-07-24	1	8.4	8.4	2007-07-25	1	7.7
153WMMA	1946-05-29	1	1.63	78	29.3575	Verlauf bei C2-Zirrhose	1	1	1	0	0	1	0	0	0	0	0	0	0		0	0	0		0	0		1	0			18	96	0	0		0	1		0	17	0	2008-07-24	1	4.1	4.1	2009-02-12	1	3.8
154RGCN	1979-04-24	2	1.65	57	20.9366	Verlauf bei M. Crohn	9	1	1	0	0	0	1	0	0	0	0	0	0		0	0	0		0	0	1		0			3	35	0	1	5	0	1		0	0	0	2014-09-23	1	5	5	2015-05-12	1	6
155MPSE	1963-05-22	1	1.59	81	32.0399	Verlauf bei Milz-/Leber-RF	2	1	1	0	0	0	1	0	0	1	1	0	0	Zyste, Adenom	0	0	0		0	0			0			7	43	0	0		0	1		0	3	0	2015-07-29	1	4.7	4.7	2015-10-23	1	5.3
156WZMN	1954-08-04	2	1.69	63	22.0581	Status bei HBV	3	1	1	2	0	0	1	0	0	1	0	0	0	Zyste	0	0	0		0	0	0	0	0			21	139	0	1		0	1		0	3	0	2008-05-21	1	9.1	9.1	2009-02-02	1	5
157IGGA	1961-03-03	1	1.67	71	25.4581	Status bei Leberzysten	3	1	1	0	0	0	0	0	0	1	0	0	0	Zysten	0	0	0		0	0			0			6	74	0	1	5	-0.166667	1		0	0	0	2007-11-28	1	6	6	2007-11-30	1	6
158HNAE	1962-06-11	1	1.68	78	27.6361	Verlauf bei Leberhämangiomen	1	1	1	0	0	0	1	0	1	0	0	0	0	Hämangiome	0	0	0		0	0			0			3	70	0	1	4.5	0.125	1		0	0	0	2013-02-14	1	4	4	2015-02-09	1	4.4
159JLKN	1941-11-14	2	1.65	56	20.5693	Status bei PBC	1	1	0	0	0	0	0	0	0	0	0	0	1		1	1	0		1	0	0	0	0			7	106	0	0		0	1		0	6	0	2009-12-02	1	4.3	4.3	2010-12-08	1	8
160WRKN	1973-10-23	1	1.72	72	24.3375	Verlauf bei Leberadenomen	3	1	1	0	0	0	0	0	0	0	1	0	0	Adenome	0	0	0		0	0	0	0	0			12	120	0	1	4	-0.245283	1		0	1	0	2009-05-07	1	5.3	5.3	2009-08-17	1	5
161GEAO	1959-10-24	2	1.71	72	24.623	RF/portHypertens. Bei Hep B/D	3	1	1	4	0	0	0	0	0	0	0	0	0		0	0	0		0	0	0	0	0			10	61	0	1		0	1		0	1	0	2008-02-25	1	7	7	2008-04-04	1	7
162WRHR	1967-04-23	2	1.77	71.9	22.95	Status bei V.a. M. Crohn	1	1	0	0	0	0	0	0	0	0	0	0	0		0	0	0		0	0	0		0			7	61	0	0		0	1		0	5	0	2008-04-15	1	4	4	2009-01-30	1	3
163RECA	1969-04-04	1	1.67	91	32.6294	Verlauf FNH	1	1	1	0	0	0	0	1	0	0	0	0	0		0	0	0		0	0	1	0	0			8	115	0	1	6.6	0.0645161	1		0	4	0	2008-09-09	1	6.2	6.2	2010-03-03	1	4.7
164MRCA	1967-06-21	1	1.58	58	23.2335	Status bei Leber-RF	1	1	1	0	0	0	1	0	1	0	0	0	0	Hämangiomen	0	0	0		0	0	0	0	0			2	54	0	1	8.4	0.0909091	1		0	0	0	2008-04-10	1	7.7	7.7	2008-10-15	1	7.5
165NNTH	1964-11-12	1	1.5	45	20	Status bei HBV	2	1	1	2	0	0	0	0	0	0	0	0	0		0	0	0		0	1			0			3	101	0	1	7.5	-0.0740741	1		0	0	0	2010-03-25	1	8.1	8.1	2010-11-16	1	9.2
166RGSE	1963-05-03	1	1.75	64	20.898	Status bei AIH	1	1	1	0	1	0	1	0	0	0	0	0	0		0	0	0		0	0	1	0	0			15	98	0	0		0	5		0	13	0	2009-04-30	1	3.3	3.3	2009-11-13	0
167JSMA	1948-06-12	1	1.58	52	20.83	Status bei AIH	9	1	1	0	1	0	0	0	0	0	0	0	0		0	0	0		0	0	0	0	0			5	30	0	0		0	2		0	2	0	2016-10-20	1	2.1	2.1	2017-03-07	0
168HGCH	1964-10-27	2	1.73	68	22.7204	Status bei cHBV	9	1	1	2	0	0	0	0	0	1	0	0	0	Zyste	0	0	0		0	0	0	0	0			7	71	0	1	5.6	0.555556	1		0	0	0	2011-11-07	1	3.6	3.6	2012-02-20	1
169BNSA	1969-11-12	2	1.84	85	25.1063	Status bei unklarer Leberwerterhöhung	9	1	0	0	0	0	0	0	0	0	0	0	0		0	0	0		0	0	0	0	0			8	102	0	1	8	0	1		0	0	0	2009-02-02	1	8	8	2009-03-25	1	8
170KRML	1970-05-08	2	1.8	74	22.8395	Status bei unklarer cholestatischer Hepatitis, Pfortaderthrombose	1	1	1	0	0	0	1	0	0	0	0	0	0		0	0	0		0	0	0		0			11	133	0	0		0	1		0	10	0	2009-02-10	1	3.7	3.7	2009-12-14	1	3.5
171FSTR	1958-07-13	1	1.68	50	17.7154	Status bei AIH	1	1	1	0	1	0	1	0	0	0	0	0	0		0	0	0		0	0	1	0	0			10	107	0	0		0	3		0	6	0	2008-06-30	1	3.4	3.4	2008-07-28	0
172REDD	1957-09-06	1	1.72	74	25.0135	wahrscheinlich Status bei AIH,cHBV, Hyperlipoproteinämie	1	1	1	2	1	0	1	0	0	0	0	0	1	Hyperlipoproteinämie	0	0	0		0	0	1	0	0			4	74	0	1	3.8	0.727273	1		0	1	0	2010-02-03	1	2.2	2.2	2011-03-14	1	2.5
173BTMA	1982-10-31	1	1.68	57	20.1956	Verluaf bei M. Crohn	3	1	0	0	0	0	0	0	0	0	0	0	0		0	0	0		0	0		0	0			12	29	0	0		0	3	1	0	8	0	2014-01-06	0		2.3	2014-02-07	0
174SNKN	1961-04-20	1				Status bei erhöhten Leberenzymen	3	1	1	0	0	0	2	0	0	0	0	0	0		0	0	0						0			4	62	0	0		0	1		0	1	0	2008-10-15	1	3.3	3.3	2010-03-19	1	2
175MRKS	1943-10-04	2	1.69	73	25.5593	Verlauf bei AIH/PBC	1	1	1	0	1	0	1	0	0	0	0	0	0		1	1	0		1	1		1	0			2	39	0	1	2	-0.259259	1		0	0	0	2012-04-25	1	2.7	2.7	2013-07-16	1
176WNSA	1959-11-23	1	1.56	58	23.833	Status bei PBC	1	1	1	0	1	0	0	0	0	0	0	0	0		1	1	0		0	0	0	0	0			5	102	0	1	5	-0.166667	1		0	1	0	2010-10-19	1	6	6	2012-04-25	1	3.8
177LNRD	1949-01-24	2	1.81	94	28.6927	Verlauf bei kryptogener Zirrhose	1	1	1	0	0	0	1	0	0	0	0	0	0		0	0	0		0	1	0	0	0			7	26	0	0		0	1		0	5	0	2009-12-02	1	3.3	3.3	2009-12-04	1	3
178WRBA	1950-05-26	1	1.6	84	32.8125	Verlauf bei NCC	2	1	1	0	0	0	1	0	0	1	0	0	0	Zysten	0	0	0		1	0	0	0	0			4	31	0	0		0	1		0	2	0	2010-10-06	1	3.6	3.6	2011-04-08	1	1
179HHCA	1974-02-26	1				Verlauf bei RF-Leber	1	1	1	0	0	0	0	1	0	0	0	0	0		0	0	0		0	0			0			7	79	0	1	4.3	0.387097	1		0	2	0	2013-01-29	1	3.1	3.1	2013-10-08	1	5.5
180DNIA	1979-09-20	1	1.58	56	22.4323	Verlauf bei cHBV	1	1	1	2	0	0	0	0	0	0	0	0	0		0	0	0		0	0			0			3	35	0	1	2.3	0.0454545	1		0	1	0	2015-09-14	1	2.2	2.2	2016-09-12	1	2.7
181SZFE	1959-06-05	1	1.65	70	25.7117	Abdomenstatus bei PBC	9	1	1	0	0	0	1	0	0	0	0	0	0		1	1	0		1	0	0	0	0			11	112	0	1	9.2	0.916667	1		0	0	0	2009-09-16	1	4.8	4.8	2011-03-22	1	9
182LNML	1969-06-17	2	1.91	89	24.3963	Verlauf bei HBV	2	1	1	2	0	0	1	0	0	0	0	0	0		0	0	0		0	0	0	0	0			9	124	0	1	3	0.25	1		0	1	0	2008-12-22	1	2.4	2.4	2010-12-21	1	2.7
183GDID	1943-05-29	1	1.68	88	31.1791	Abdomenstatus bei unklarer AZ-Red.	2	1	1	0	0	0	0	0	0	0	0	0	0	Hepatitis bei Sjögren-Syndrom	0	0	0		1	1	1	0	0			6	55	0	1		0	1		0	2	0	2009-01-27	1	2	2	2009-06-10	1	2.6
184RGJS	1967-03-08	2	1.75	90	29.3878	Verlauf bei cHCV	9	1	1	3	0	0	1	0	1	1	0	0	0	Zyste, Hämangiom	0	0	0		0	0	0	0	0			7	63	0	1	2.9	-0.395833	1		0	1	0	2013-07-04	1	4.8	4.8	2014-10-29	1	4.2
185HRML	1948-12-08	2	1.86	111	32.0846	Status bei Retroperitonealkarzinose	1	1	1	0	0	0	1	0	0	0	0	0	1		0	0	0		1	0			0			3	27	0	0		0	1		0	2	0	2009-07-08	1	4.4	4.4	2010-01-07	1	4
186IAMA	1986-09-01	1	1.63	60	22.5827	Verlauf bei unklarer Leberzirrhose, Splenomeg. Nephrektomier links, Grav. SSW 35	1	1	1	0	0	0	0	0	0	0	0	0	0	unklare Zirrhose	0	0	0		0	0	0	0	0			8	63	0	0		0	2		0	6	0	2012-01-10	1	5	5	2012-01-25	0
187DTWR	1948-07-30	2				Status GB bei bekannten Polypen und positver Fam.Anamnese GBC	3	2	1	0	0	0	1	0	0	0	0	0	0		0	0	0						0			11	128	0	1	4.8	-0.172414	1		0	0	0	2009-03-11	1	5.8	5.8	2010-03-17	1	6.7
188GNPA	1968-11-12	1				Status bei FNH	2	1	1	0	0	0	1	1	0	0	0	0	0		0	0	0						0			8	113	0	0		0	1		0	1	0	2009-12-04	1	3.8	3.8	2010-12-13	1	6.7
189HKKY	1964-05-15	2	1.9	99	27.4238	Staus bei akuter Pankreatitis	1	1	0	0	0	0	0	0	0	0	0	0	0		0	0	0		0	0		0	1	2018-03-01	Pankreas-Ca.	7	112	0	0		0	4		0	5	0	2009-07-06	1	4	4	2009-07-14	0
190BEME	1981-04-20	1	1.72	97	32.788	Verlauf bei FNH	1	1	1	0	0	0	1	1	0	0	0	0	0		0	0	0		1	0	1	0	0			7	51	0	1	7.9	0.025974	1		0	2	0	2015-10-19	1	7.7	7.7	2016-10-25	1	7.5
191KNHA	1935-04-24	1	1.62	57	21.7193	Status bei Ikterus/ Macumartherapie	2	1	1	0	0	0	1	0	0	0	0	0	0	med. induz, Hepatitis	0	0	0		0	0	0	0	0			2	37	0	0		0	1		0	1	0	2009-08-06	1	3.7	3.7	2010-09-09	1	4
192RNMA	1962-04-04	1	1.64	68	25.2826	Verlauf aHBV	1	1	1	2	0	0	1	0	0	0	0	0	0		0	0	0		0	0	0	0	0			2	70	0	1	6.5	0	1		0	0	0	2011-09-22	1	6.5	6.5	2012-11-26	1	6.8
193MNCA	1930-02-08	1	1.55	56	23.3091	Status bei cHCV	1	1	1	3	0	0	1	0	0	0	0	0	0		0	0	0		0	0	0	0	0			9	74	0	1	4	-0.0243902	1		0	2	0	2010-05-11	1	4.1	4.1	2010-11-15	1	5.8
194FSAE	1956-09-10	1	1.73	68	22.7204	Status bei cHCV	1	1	1	3	0	0	1	0	0	0	0	0	0		0	0	0		0	0	0	0	0			4	116	0	0		0	1		0	1	0	2009-10-19	1	4.2	4.2	2010-11-15	1	4.3
195KSML	1961-08-25	1	1.87	84	24.0213	Verlauf bei HBV/HDV	1	1	1	4	0	0	0	0	0	0	0	0	0		0	0	0		0	0	1	0	0			9	28	0	0		0	2	5	0	6	0	2010-05-20	0		2.6	2010-08-25	0
196HEMA	1977-03-12	1				KM bei Leber RF	1	1	1	0	0	0	1	0	0	0	1	0	0	Adenom,	0	0	0	M Gilbert-Meulengracht	0	1	0	0	0			8	84	0	1	1.6	-0.698113	1		0	2	0	2009-10-08	1	5.3	5.3	2010-04-06	1	5
197FDMD	1970-03-16	1	1.7	74	25.6055	Erstvorstellung bei unkl. Hepatopathie	1	1	1	0	0	0	0	0	0	0	0	0	0	Hepathopathie unkl. Ätio.	0	0	0		0	0	0	0	0			6	96	0	1	7.1	0.690476	1		0	0	0	2010-05-07	1	4.2	4.2	2011-06-14	1	2.4
198LAAN	1963-09-18	1	1.7	59	20.4152	Status bei MS, AIH, Fe-Mang.Anämie	1	1	1	0	1	0	1	0	0	0	0	0	0		0	0	0		0	0	0	0	0			7	94	0	1	2.2	-0.592593	1		0	2	0	2011-03-22	1	5.4	5.4	2012-03-08	1	4.5
199MMRF	1961-07-14	2	1.83	80	23.8884	Verlauf bei cHBV/cHCV, Zirrhose	1	1	1	6	0	0	1	0	0	0	0	0	0		0	0	0		0	0	1	0	0			3	25	0	1	2.7	-0.480769	2		0	1	0	2010-04-30	1	5.2	5.2	2011-06-21	0
200AGDF	1956-03-06	2	1.79	91	28.4011	Verlauf bei zystischer Struktur, zw. Re. Leber/Niere	1	1	1	0	0	0	1	0	0	0	0	0	0		0	0	0		1	0	0	1	0			7	33	0	1		0	1		0	0	0	2014-07-01	1	2.4	2.4	2014-10-27	1
201UKMA	1971-01-12	1	1.53	103	44.0002	Verlauf bei NAFLD	1	1	1	0	0	0	1	0	0	0	1	1	0	Adenom, NASH	0	0	0		1	0	0	0	0			5	77	0	1	5.4	-0.1	2		0	1	0	2013-06-17	1	6	6	2014-02-19	0
202KHDF	1967-08-17	2	1.81	70	21.3669	status bei GB als Zufallsbefund einen Monat zuvor	9	2	1	0	0	0	1	0	0	0	0	0	0		0	0	0		1	0	0	0	0			4	90	0	1	11	0.0891089	1		0	0	0	2010-10-28	1	10.1	10.1	2011-01-27	1	10.2
203BTMA	1955-11-14	1	1.65	68	24.977	Verlauf bei NASH	1	1	1	0	0	0	1	0	0	0	0	1	1	NASH, Hyperlipoproteinämie	0	0	0		0	0	0	0	0			5	43	0	1	3.7	-0.0512821	1		0	3	0	2010-10-29	1	3.9	3.9	2011-02-08	1	2.5
204TMJN	1951-05-27	2	1.69	62	21.7079	Status bei cholestatischer Hepatopathie, longtime-IST mit ARDS/MOV	1	1	1	0	0	0	0	0	0	1	0	0	0	Zyste	1	0	0	cholestatische Hepatopathie	0	0	0	0	0			12	57	0	0		0	1	28	0	6	0	2010-07-14	0		5.9	2010-11-08	1
205SNNT	1966-02-21	2	1.83	84	25.0829	Status bei Pankreatitis	1	1	1	0	0	0	1	0	0	0	0	0	0		1	1	1		0	0			0			11	39	1	1	4.8	0.116279	1		0	1	0	2010-06-08	1	4.3	4.3	2010-07-29	1
206REBT	1960-04-09	1	1.62	65	24.7676	Status bei V.a. FNH	1	1	0	0	0	0	0	0	0	0	0	0	0		0	0	0		0	0	1	0	0			3	57	0	1	4.7	-0.175439	1		0	0	0	2011-02-22	1	5.7	5.7	2011-08-24	1
207WYAE	1967-12-31	2	1.86	81	23.4131	Staus bei PSC/ Col.ulc.	1	1	1	0	0	0	1	0	0	0	0	0	0		1	0	1		0	0	0	0	0			6	31	1	0		0	1		0	5	0	2015-06-26	1	2.6	2.6	2015-07-01	1	5.1
208HNHT	1954-09-08	2	1.78	83	26.1962	Erstvorstellung bei Zirrhose (unkl. Genese)	1	1	1	0	0	0	0	0	0	0	0	0	0	Zirrhose unklarer Genese	0	0	0		0	0	1	0	1	2013-06-01	HCC	4	32	0	0		0	1		0	3	0	2010-10-07	1	5.2	5.2	2011-10-31	1	6
209KEBT	1964-02-24	1	1.65	63.6	23.3609	Status bei RF's der Leber	1	1	1	0	0	0	0	1	0	1	1	0	0	Zyste, Adenom	0	0	0		0	0			0			4	39	0	1		0	1		0	2	0	2015-06-12	1	3.2	3.2	2015-09-22	1	4.9
210SKML	1965-12-19	2	1.86	78.5	22.6905	Status bei unklarer Hepatitis	9	1	1	0	1	0	1	0	0	0	0	0	0		0	0	0		0	0		0	0			4	47	0	1	7.8	-0.35	1		0	0	0	2010-12-09	1	12	12	2011-09-16	1	8
211KUIL	1965-08-17	2	1.68	87	30.8248	Status bei PBC	3	1	0	0	0	0	0	0	0	0	0	0	1	Hyperlipoproteinämie	1	1	0		0	0	0	0	0			2	45	0	1	12.1	3.65385	1		0	0	0	2012-01-04	1	2.6	2.6	2013-10-30	1	5.6
212SRML	1949-02-05	2	1.9	100	27.7008	Verlauf bei Leber-RF und Steatosis hepatis	2	1	1	0	0	0	1	0	0	0	0	0	0		0	0	0		0	0			0			6	54	0	1	4.3	1.15	1		0	1	0	2011-06-09	1	2	2	2012-02-02	1
213WRED	1942-08-28	2	1.68	92	32.5964	Status bei Kryptogener Zirrhose	1	1	1	0	0	0	1	0	0	0	0	0	0	Zirrhose unklarer Genese	0	0	0		0	1	1	0	2	01/16, 03/16	NCC/ HCC	3	62	0	1		0	1		0	1	0	2011-02-07	1	5	5	2011-02-21	1	6
214SYAJ	1961-11-11	2	1.85	84	24.5435	Status bei cHBV (akuter Schub)	2	1	1	2	0	0	0	0	0	0	0	0	0		0	0	0		0	0	1	0	0			4	58	0	1	4.2	-0.125	1		0	0	0	2011-03-15	1	4.8	4.8	2012-10-22	1	5
215JNMA	1956-11-26	1	169.5	63	0.00219281	Verlauf bei Hämangiom	1	1	1	0	0	0	0	0	1	0	0	0	0	Hämangiom	0	0	0		0	0	0	0	0			8	91	0	0		0	1		0	7	0	2011-11-10	1	4.6	4.6	2012-05-15	1	4.3
216LRBN	1984-12-24	2	1.9	79	21.8837	Erstvorstellung bei unklarer Hepatitis	1	1	1	0	0	0	1	0	0	0	0	0	0	Hepatitis unklarer Genese	0	0	0		0	0	0	0	0			2	48	0	1	3.4	-0.128205	1		0	0	0	2011-05-30	1	3.9	3.9	2013-03-28	1	2
217JBHY	1957-11-09	2	1.74	78	25.763	Verlauf bei AIH/ Splenektomie M. Hodgkin	1	1	1	0	1	0	0	0	0	0	0	0	1	Hyperlipoproteinämie	0	0	0		1	0	0	0	0			7	69	0	0		0	1		0	6	0	2014-07-14	1	4.6	4.6	2015-07-06	1	4.6
218RTJA	1976-08-27	1	1.63	79	29.7339	Status nach Leberwerterhöhung SS, Diabetes, Hashimoto, Wilms	1	1	1	0	0	0	1	0	0	0	0	0	0		0	0	0		0	0	0	0	0			9	104	0	1	3.1	-0.354167	1		0	5	0	2011-06-23	1	4.8	4.8	2012-03-20	1	4.5
219KJSM	1981-05-18	2	1.82	82	24.7555	Verlauf bei Pfortaderthrombose, port. Hypertension,	1	1	0	0	0	0	0	0	0	0	0	0	0		0	0	0		0	0	0	0	0			7	66	0	0		0	1		0	3	0	2014-07-21	1	4	4	2015-10-22	1	2.8
220AIKE	1966-09-09	1	1.7	72	24.9135	Status bei HCV	1	1	1	3	0	0	1	0	0	0	0	0	0		0	0	0		1	1			0			2	34	0	0		0	1		0	1	0	2015-06-03	1	4.5	4.5	2016-03-07	1	5
221PNHN	1947-03-18	2	1.84	76	22.448	Status bei Churg Strauss-Syndrom, Ösohagusvarizen,	2	1	1	2	0	0	1	0	0	0	0	0	0		0	0	0		0	0	1		0			10	50	0	1	4	-0.047619	2		0	4	0	2015-07-31	1	4.2	4.2	2015-09-14	0
222GAVA	1957-08-15	1				Verlauf bei Z.n. mamma Ca., AE, Sectio	2	1	0	0	0	0	0	0	0	0	0	0	0		0	0	0		0	0			0			2	28	0	1	5.9	-0.2625	1		0	0	0	2015-12-21	1	8	8	2017-02-21	1	3.9
223STSE	1965-08-17	2	1.56	46.5	19.1075	Status bei Zirrhose Aszites, AZ-Red.	1	1	1	0	0	0	1	0	0	0	0	1	0	NASH	0	0	0		0	0	1	0	0			4	29	0	1		0	1	6	0	1	0	2012-05-14	0		4	2012-11-21	1	4
224AUPI	1965-03-06	1	1.6	79	30.8594	Status bei Leber-RF	1	1	1	0	0	0	1	0	0	0	0	0	0		0	0	0		0	0			0			9	95	0	1	3.7	-0.195652	1		0	2	0	2012-03-27	1	4.6	4.6	2012-07-16	1
225GSED	1946-04-01	2	1.74	87	28.7356	Verlauf bei RF Leber	2	1	1	0	0	0	1	0	0	1	0	0	0	Angiolipom, Zysten,	0	0	0		0	0		0	0			4	47	0	0		0	1		0	2	0	2013-12-10	1	3.1	3.1	2014-12-03	1	2.3
226NKRA	1955-02-25	1	1.64	72	26.7698	Status bei Zirrhose	1	1	1	0	0	0	1	0	0	0	0	0	0	Zirrhose unklarer Genese	0	0	0		1	1			0			5	54	0	0		0	2		0	4	0	2013-01-11	1	2.5	2.5	2013-07-08	0
227BNAT	1961-09-28	2	1.83	79	23.5898	Sono-Korrelat bei cholest. Hepatopathie	2	1	1	0	0	0	1	0	0	0	0	0	0		0	0	0		1	0	0	0	0			2	28	0	1	3.7	0.0882353	1		0	0	0	2014-05-26	1	3.4	3.4	2015-10-21	1	8.7
228BTRA	1974-03-13	1				Erstvorstellung bei Leber-RF	1	1	1	0	0	0	1	0	0	0	1	0	0	Adenom	0	0	0		0	0			0			4	35	0	1	7	0.0606061	1		0	0	0	2012-07-12	1	6.6	6.6	2012-11-05	1	7.2
229ADJY	1984-11-07	1				Verlauf bei FNH in SS	1	1	1	0	0	0	0	1	0	0	0	0	0		0	0	0						0			2	32	0	1	3	-0.230769	1		0	0	0	2012-11-12	1	3.9	3.9	2013-02-25	1	3.8
230KDDR	1966-11-09	2	1.83	104	31.055	Sonographisches Korrelat bei UB-Schmerzen	1	1	1	0	0	0	1	0	0	0	0	0	0		0	0	0		1	0		0	0			4	40	0	0		0	1		0	1	0	2012-09-23	1	6.3	6.3	2013-04-04	1	5.3
231SGCA	1967-07-01	1	1.69	74.5	26.0845	KM-Sono bei Leber-RF	9	1	1	0	0	0	0	1	1	0	0	0	0	Hämangiom	0	0	0		0	0		0	0			9	81	0	1	5	0	1	6	0	3	0	2012-10-05	0		4	2013-04-08	1	4
232MSWW	1973-02-24	2	1.9	125	34.626	Verlauf HBV und ethylto-999.999 Hepatitis	1	1	1	2	0	1	1	0	0	0	0	0	0		0	0	0		0	0	0	1	0			5	56	0	0		0	2		0	4	0	2015-03-03	1	4	4	2015-11-23	0
233KRUA	1949-05-19	1	1.63	56	21.0772	verlauf bei HCV	1	1	1	3	0	0	1	0	0	0	0	0	0		0	0	0		1	0	0	0	0			8	67	0	1	3.2	0	2		0	6	0	2013-08-23	1	3.2	3.2	2014-03-13	0
234RKSA	1959-05-12	1	1.66	80	29.0318	Status bei cHCV	3	1	1	3	0	0	1	0	0	0	0	0	0		0	0	0		1	1	1	1	0			3	34	0	0		0	1		0	2	0	2015-07-28	1	3.7	3.7	2016-08-30	1	3.5
235WFMN	1992-01-31	1	1.72	74	25.0135	Verlauf bei PSC, Col. Ulc.	1	1	1	0	0	0	1	0	0	0	0	1	1	NASH, Hyperlipoproteinämie	1	0	1		0	0		0	0			12	64	0	0		0	1		0	10	0	2014-03-14	1	5.8	5.8	2014-03-19	1	6.3
236RSDR	1958-08-03	2	1.78	104	32.8241	V.a. GBP NASH, PSC	2	2	1	0	0	0	1	0	0	0	0	1	0	NASH	0	0	0		0	1	0	0	0			8	42	0	1	5	-0.305556	1		0	2	0	2016-05-25	1	7.2	7.2	2016-07-20	1	7.6
237KRSN	1984-02-02	1	1.58	53	21.2306	HCC/LK-Screening bei HBV/HDV	1	1	1	4	0	0	1	0	0	0	0	0	0		0	0	0		0	0	0	0	0			7	47	0	0		0	2		0	6	0	2015-12-04	1	4.5	4.5	2015-08-03	0
238BRSE	1969-01-05	1				Status bei FV Mut.	9	1	1	0	0	0	0	0	0	1	0	0	0	Zyste	0	0	0						0			5	39	0	1	7.2	0.0434783	1		0	1	0	2013-07-11	1	6.9	6.9	2014-01-21	1	6.7
239SETA	1970-07-28	1	1.78	80	25.2493	Status (KM) bei Hämangiomen der Leber	1	1	1	0	0	0	1	0	1	0	0	0	0	Hämangiom	0	0	0		0	0			0			5	71	0	0		0	1		0	2	0	2013-07-15	1	2.5	2.5	2014-02-17	1	3.3
240BRAS	1966-04-21	2	1.8	80	24.6914	Status bei Leberwerterhöhung	1	1	1	0	0	0	1	0	0	0	0	0	0		0	0	0		0	0	0	1	1	2016-06-01	CCC	3	33	1	1	2.7	-0.0689655	1		0	1	0	2013-09-04	1	2.9	2.9	2014-11-25	1	3
241KESA	1973-10-26	1	1.7	85	29.4118	Verlauf bei Pfortadertransformation	1	1	1	0	0	0	1	0	0	0	0	0	0		0	0	0		0	0	0	0	0			7	58	0	1	5.6	-0.111111	1		0	4	0	2014-11-19	1	6.3	6.3	2015-07-20	1	5
242RREE	1939-03-13	1	1.71	53	18.1252	Status/KM bei HCV	2	1	1	6	0	0	1	0	0	1	0	0	0	Zyste	0	0	0		0	1	0	0	0			3	25	0	0		0	1		0	1	0	2014-02-18	1	7	7	2014-08-07	1	2.5
243MDVA	1975-06-01	1	1.6	54	21.0937	Status bei Leber-RF	1	1	1	0	0	0	0	1	0	0	0	0	0		0	0	0		0	0	0	0	0			9	66	0	1	2.3	-0.178571	1		0	1	0	2014-04-09	1	2.8	2.8	2014-09-04	1	2.1
244BNDK	1962-09-15	2	1.82	99	29.8877	KM-Sono bei Adenom, EBV-Hepatitis	3	1	1	0	0	0	1	0	0	0	0	0	0	EBV-Hepatitis	0	0	0		0	0	0	0	0			4	54	0	0		0	1		0	3	0	2014-11-07	1	2	2	2015-05-11	1	4
245FETN	1990-10-06	2	1.86	125	36.1313	Status bei Mycosis fungoides	3	1	1	0	0	0	1	0	0	0	0	0	0		0	0	0		1		1		0			4	35	0	1	7.1	0	1		0	0	0	2015-05-27	1	7.1	7.1	2015-06-03	1	8
246WRWD	1951-10-16	2	1.81	79	24.114	Km-Kontrolle bei Pankreasveränderungen	1	1	1	0	0	0	1	0	0	0	0	0	0		0	0	0		0	0	0	0	1	2018-03-01	Rez, NET-Pankreas	5	31	0	0		0	1		0	3	0	2015-12-09	1	3.5	3.5	2016-04-05	1	4
247BEPA	1994-08-18	1	1.7	63	21.7993	Status bei erhöhten ANA-Titer Appendizitis	1	1	0	0	0	0	0	0	0	0	0	0	0		0	0	0		0	0	0	0	0			5	41	0	1	3.9	-0.264151	1		0	0	0	2016-02-05	1	5.3	5.3	2016-06-29	1	5
248LYAA	1973-07-31	1	1.7	70	24.2215	Stauts bei Erstvorstellung, bekannte Zystenleber	9	1	1	0	0	0	1	0	0	1	0	0	0	Leberzysten	0	0	0		0	0	0	0	0			14	34	0	1	3.8	-0.296296	1		0	2	0	2014-10-13	1	5.4	5.4	2014-10-21	1
249MRHD	1958-06-29	1	1.63	83	31.2394	Status bei cHCV	1	1	1	3	0	0	1	0	0	0	0	0	0		0	0	0		0	1	0	0	0			5	39	0	0		0	3		0	3	0	2015-06-10	1	8.1	8.1	2015-09-02	0
250KKFK	1957-10-16	2	1.7	70	24.2215	Status bei cHCV	9	1	1	3	0	0	1	0	0	0	0	0	0		0	0	0		0	0	1	0	0			2	24	0	1	5.4	-0.25	1		0	0	0	2015-05-05	1	7.2	7.2	2016-01-12	1	5.7
251RPSE	1975-09-28	1	1.65	57	20.9366	Status bei Leberwerterhöhung	1	1	0	0	0	0	0	0	0	0	0	0	0		0	0	0		0	0	0	0	0			5	61	0	0		0	1	7	0	2	0	2015-01-20	0		0.9	2015-08-24	1	0.9
252KEMA	1981-04-03	1	1.68	65	23.03	Status bei Leberadenom	1	1	1	0	0	0	0	0	1	0	0	0	0	Hämangiom	0	0	0		0	0	1		0			3	59	0	1	5.9	-0.132353	1		0	0	0	2015-02-23	1	6.8	6.8	2016-02-19	1	3.2
253TRMD	1939-01-22	2	1.9	82	22.7147	Status bei unkl. Cholestat. Hepatitis, Leberzyste, Budenosid-sensitive Diarrhoen	9	1	1	0	0	0	1	0	0	1	0	0	0	Zyste, medikamentös to-999.999.	0	0	0		0	0	0	0	0			8	42	0	0		0	1		0	6	0	2015-07-07	1	3.4	3.4	2015-10-22	0
254PTWM	1939-10-05	2	1.76	100	32.2831	Status bei Pankreatitis	9	1	1	0	0	0	1	0	0	0	0	0	0		0	0	0		1	0	0	0	0			10	48	0	0		0	1	0	0	4	0	2015-07-09	0		2	2015-07-13	1
255RITN	1980-01-11	2	1.77	121	38.6224	Abklären Leber-RF	9	1	1	0	0	0	1	0	0	0	0	0	0		0	0	0		1	0	1	0	0			7	42	0	0		0	1		0	6	0	2015-11-09	1	4	4	2016-05-04	1
256ARRR	1965-02-18	2	1.87	88	25.1651	KM-Sono bei cHCV	9	1	1	3	0	0	0	0	0	0	0	0	0	HCC	0	0	0		0	0	1	0	0			5	35	0	0		0	1		0	3	0	2016-12-12	1	3.8	3.8	2017-02-01	1
257KYHD	1952-04-02	2	1.62	74	28.1969	Verlauf mit Elastographie bei cHBV	3	1	1	2	0	0	1	0	0	0	0	0	0		0	0	0		0	0	0	0	0			3	55	0	0		0	1		0	2	0	2014-06-03	1	4.9	4.9	2015-06-01	1	4.7
																																7.61719	66.5
							2.73413
[truncated: 123 more columns]

## Sheet: Pat. excluded
86	86STHA	19592011	1959-11-20	44.32	Polypen besitzen nie! Eine Größenangabe, zw. 2009-2011 CHE wg. LT-999.999		4	1	2004-03-15	2004-03-10	-5	1	2004-03-10	-5	1.67	93	33.3		2	Status/Lt-999.999 Evaluation bei M. Wilson	0	-999999	1	2	1	-999999	2	-999999	0	0	1	fleckig, nodulär, inhomogen, Reg-Knoten	0	1	0	-999999	-999999	-999999	1	0	0	0	0	0	0	0	0	0	0
[truncated: 201 more columns]
